# Supplementary material for: Barucynips panamensis, a new genus and species of oak gallwasps (Hymenoptera, Cynipidae, Cynipini) from Panama, and description of one new species of Coffeikokkos
Source: Zookeys. 2013 Mar 15;(277):25–46. doi: 10.3897/zookeys.277.3942 (PMC3677371; doi:10.3897/zookeys.277.3942)
Supplement: XML Treatment for Barucynips [file zookeys.277.3942-treatment1.xml]

<!DOCTYPE tp:taxon-treatment
  PUBLIC "-//TaxonX//DTD Taxonomic Treatment Publishing DTD v0 20100105//EN" "tax-treatment-NSO.dtd">
<tp:taxon-treatment xmlns:tp="http://www.plazi.org/taxpub"><tp:treatment-meta><mixed-citation publication-type="journal"><person-group><name><surname>Medianero</surname><given-names>Enrique</given-names></name><name><surname>Nieves-Aldrey</surname><given-names>José Luis</given-names></name></person-group><article-title>
                    <bold><italic>Barucynips panamensis</italic></bold>, a new genus and species of oak gallwasps (Hymenoptera, Cynipidae, Cynipini) from Panama, and description of one new species of 
                    <bold><italic>Coffeikokkos</italic></bold>
                </article-title><source>Zookeys</source><day>15</day><month>3</month><year>2013</year><volume>2013</volume><issue>277</issue><fpage>25</fpage><lpage>46</lpage><pub-id pub-id-type="doi">10.3897/zookeys.277.3942</pub-id></mixed-citation></tp:treatment-meta><tp:nomenclature><tp:taxon-name>
                        <tp:taxon-name-part taxon-name-part-type="genus">Barucynips</tp:taxon-name-part>
                    <object-id xmlns:xlink="http://www.w3.org/1999/xlink" xlink:type="simple">urn:lsid:zoobank.org:act:2B3BA216-64F7-4E32-BA90-2BEC335C6FB9</object-id>
								<object-id xmlns:xlink="http://www.w3.org/1999/xlink" xlink:type="simple">http://species-id.net/wiki/Barucynips</object-id>
								</tp:taxon-name><tp:taxon-authority>Medianero &amp; Nieves-Aldrey</tp:taxon-authority><tp:taxon-status xmlns:xlink="http://www.w3.org/1999/xlink" xlink:type="simple">gen. n.</tp:taxon-status><xref ref-type="fig" rid="F1">Figs 1</xref><xref ref-type="fig" rid="F2">2</xref><xref ref-type="fig" rid="F3">3</xref><xref ref-type="fig" rid="F5">5</xref></tp:nomenclature><tp:treatment-sec sec-type="Type species"><title>Type species.</title><p><italic><tp:taxon-name>Barucynips panamensis</tp:taxon-name></italic> Medianero &amp; Nieves-Aldrey, sp. n., by present designation and monotype.
                    </p></tp:treatment-sec><tp:treatment-sec sec-type="Etymology"><title>Etymology.</title><p>From Barú (the name of the volcano in Panama where the new genus was collected) and Cynips, referring to Cynips-groups, inside the tribe <tp:taxon-name>Cynipini</tp:taxon-name>.
                    </p></tp:treatment-sec><tp:treatment-sec sec-type="Gender"><title>Gender.</title><p>Masculine</p></tp:treatment-sec><tp:treatment-sec sec-type="Diagnosis and identification"><title>Diagnosis and identification.</title><p>By the 16 segmented antennae, head and mesosoma shape and sculpture, forewing venation and the association with <!--PageBreak--><italic><tp:taxon-name>Quercus bumelioides</tp:taxon-name></italic>, a tree common in the mountains of Central America, the new genus resembles the recently described genus <italic><tp:taxon-name>Coffeikokkos</tp:taxon-name></italic> Pujade-Villar &amp; Melika, from Costa Rica. <italic><tp:taxon-name>Barucynips</tp:taxon-name></italic> differs, however, from that genus in some important characteristics which clearly separate the two genera. The main diagnostic characteristic that clearly allows the separation of <italic><tp:taxon-name>Barucynips</tp:taxon-name></italic> and <italic><tp:taxon-name>Coffeikokkos</tp:taxon-name></italic> is the shape of the hypopygial spine. The shape and setosity of the ventral spine of hypopygium of <italic><tp:taxon-name>Barucynips</tp:taxon-name></italic> is completely distinctive among all the exhibited by the described cynipids (<xref ref-type="fig" rid="F3">Fig. 3</xref>). The projecting part of the hypopygial spine is lanceolate, pointed apically, and at least 4.0 times as long as broad, with a basal group of long setae, which reach the apex of the spine, forming a tuft, while <italic><tp:taxon-name>Coffeikokkos</tp:taxon-name></italic> present a projecting part of the hypopygial spine only 2.5 times as long as wide, uniformly broad, with parallel sides, rounded distally, with tuft of long supapical setae, reaching far beyond apex of spine. The new genus also differs from <italic><tp:taxon-name>Coffeikokkos</tp:taxon-name></italic> in the propodeal sculpture. The lateral carinae of the propodeum are subparallel in the anterior half and strongly divergent posteriorly in <italic><tp:taxon-name>Coffeikokkos</tp:taxon-name></italic>, without a median longitudinal carina, while the lateral propodeal carinae are much less strongly divergent posteriorly and a median longitudinal carina is present in <italic><tp:taxon-name>Barucynips</tp:taxon-name></italic>. Furthermore, the metatarsal claws of <italic><tp:taxon-name>Coffeikokkos</tp:taxon-name></italic> present a strong basal obtuse lobe, while the claws of <italic><tp:taxon-name>Barucynips</tp:taxon-name></italic> are toothed, with a small acute basal tooth. Other discriminant characteristics are as follows: the ventral margin of clypeus is strongly projected on mandibles (only slightly so in <italic><tp:taxon-name>Coffeikokkos</tp:taxon-name></italic>); the malar area has a strong alutaceous sculpture (<xref ref-type="fig" rid="F1">Fig. 1B</xref>) and lacks irradiating striae from the clypeus (a few but clearly impressed striae are present in <italic><tp:taxon-name>Coffeikokkos</tp:taxon-name></italic>). The new genus is also taxonomically closeto the genera of the <italic><tp:taxon-name>Cynips</tp:taxon-name></italic> group, <italic><tp:taxon-name>Cynips</tp:taxon-name></italic> Linnaeus (=<italic><tp:taxon-name>Antron</tp:taxon-name></italic> Kinsey, <italic><tp:taxon-name>Besbicus</tp:taxon-name></italic> Kinsey), <italic><tp:taxon-name>Atrusca</tp:taxon-name></italic> Kinsey, <italic><tp:taxon-name>Philonix</tp:taxon-name></italic> Fitch, <italic><tp:taxon-name>Acraspis</tp:taxon-name></italic> Mayr and <italic><tp:taxon-name>Biorhiza</tp:taxon-name></italic> Westwood (=<italic><tp:taxon-name>Sphaeroteras</tp:taxon-name></italic> Ashmead) but can easily be distinguished by the following character states: antenna with 16antennomeres (<xref ref-type="fig" rid="F1">Fig. 1E</xref>); projecting part of the ventral spine of the hypopygium is long, lanceolate, and at least 4.0 times as long as broad; from the point where the spine narrows, a dense group of long setae arises, which reach the apex of the spine, forming a tuft, (<xref ref-type="fig" rid="F3">Fig. 3B–D</xref>); lateral propodeal carinae poorly defined, fragmented, widely divergent posteriorly, with a median propodeal area bare, and narrower anteriorly, and a fragmented median longitudinal carina present (<xref ref-type="fig" rid="F2">Fig. 2E</xref>); lateral propodeal area densely pubescent and forewing hyaline.
                    </p><p>Of the genera included into the Cynips group, the new genus resemble the genus <italic><tp:taxon-name>Atrusca</tp:taxon-name></italic>, primarily because of the long ventral spine of the hypopygium, but it differs in the position, direction and length of the setae on the spine, which are subapical, reaching beyond the apex of the spine. Additionally, the species of genus <italic><tp:taxon-name>Atrusca</tp:taxon-name></italic> possesses, on the forewing, dark spots or dark stripes along veins, the radial cell is 2.0 – 2.5 times as long as broad and the Rs is strongly angulate. More diagnostic characters are given in the generic key and the description below.
                    </p></tp:treatment-sec><tp:treatment-sec sec-type="Description"><title>Description.</title><p>Description of this genus is based in the asexual generation of the only known species. The eventual discovery of a sexual generation would imply the revision of the generic limits.</p><p><!--PageBreak-->Asexual female densely pubescent. Head (<xref ref-type="fig" rid="F1">Figs 1A–C</xref>), with genae slightly expanded behind eyes. Clypeus with ventral margin sinuate, moderately projecting over mandibles. Malar space without malar sulcus. Head, posterior view (<xref ref-type="fig" rid="F1">Fig. 1C</xref>) without occipital carina. Gula short, distance between occipital and oral foramina ashigh as occipital foramen (<xref ref-type="fig" rid="F1">Fig. 1C</xref>). Hypostomal sulci well separated at oral fossa.
                    </p><p>Antenna (<xref ref-type="fig" rid="F1">Fig. 1E–G</xref>) with 16 antennomeres; flagellum not broadening towards apex.
                    </p><p><!--PageBreak-->Mesosoma. Pronotum short medially, densely pubescent, lateral surface of pronotum with longitudinal wrinkles; pronotal plate indistinct dorsally (<xref ref-type="fig" rid="F2">Fig. 2A</xref>). Mesoscutum alutaceus, barely pubescent with scattered setae anteriorly and posteriorly. <!--PageBreak-->Notauli percurrent, smooth, well impressed along entire length, reaching pronotum, separated posteriorly, with an indistinct median mesoscutal impression. Scutellar foveae not well differentiated, shallow, confluent medially, with some longitudinal striae and indistinct margins posteriorly.
                    </p><p>Lateral propodeal carinae moderately divergent ventrally, the median propodeal area narrow, bare, with a median longitudinal carina present (<xref ref-type="fig" rid="F2">Fig. 2E</xref>). Metatarsal claws with an acute basal lobe. Forewing (<xref ref-type="fig" rid="F5">Fig. 5B</xref>) hyaline, without fuscate spots or stripes, radial cell open along anterior margin; areolet triangular, closed and distinct. Apical margin of wing with short hair fringe. Metasoma with second metasomal tergite covering about two thirds of metasoma, with a patch of setae laterally in its anteromedial area. Projecting part of hypopygial spine long, lance shaped, at least 4.0 times as long as broad, with dense, long basal setae that reach the apex of the spine and form a dense tuft (<xref ref-type="fig" rid="F3">Fig. 3B–C</xref>).
                    </p></tp:treatment-sec><tp:treatment-sec sec-type="Distribution"><title>Distribution.</title><p>Based on our data, the new genus is found only to 2515–3045 m a.s.l. at Volcán Barú, Chiriqui, Panama, around the upper limit of the growth of <italic><tp:taxon-name>Quercus</tp:taxon-name></italic> species in Panama.
                    </p><fig id="F1" position="float" orientation="portrait"><label>Figure 1.</label><caption><p><italic><tp:taxon-name>Barucynips panamensis</tp:taxon-name></italic>: <bold>A</bold> Head anterior view <bold>B</bold> Detail of malar space <bold>C</bold> Head posterior view <bold>D</bold> Mouthparts <bold>E</bold> Female antenna <bold>F</bold> Detail of last flagellomeres <bold>G</bold> Detail of basal flagellomeres.</p></caption><graphic xmlns:xlink="http://www.w3.org/1999/xlink" xlink:href="ZooKeys-277-025-g001.jpg" position="float" orientation="portrait" xlink:type="simple"/></fig><fig id="F2" position="float" orientation="portrait"><label>Figure 2.</label><caption><p><italic><tp:taxon-name>Barucynips panamensis</tp:taxon-name></italic>: <bold>A</bold> Pronotum antero-dorsal view <bold>B</bold> Mesosoma lateral view <bold>C</bold> Mesosoma dorsal view <bold>D</bold> Scutellum <bold>E</bold> Propodeum <bold>F</bold> Hind leg <bold>G</bold> Metatarsal claw.</p></caption><graphic xmlns:xlink="http://www.w3.org/1999/xlink" xlink:href="ZooKeys-277-025-g002.jpg" position="float" orientation="portrait" xlink:type="simple"/></fig><fig id="F3" position="float" orientation="portrait"><label>Figure 3.</label><caption><p><italic><tp:taxon-name>Barucynips panamensis</tp:taxon-name></italic>: <bold>A</bold> Metasoma lateral view <bold>B</bold> Detail of ventral spine of hypopygium, lateral view <bold>C</bold> Metasoma ventral view <bold>D</bold> Detail of ventral spine of hypopygium.</p></caption><graphic xmlns:xlink="http://www.w3.org/1999/xlink" xlink:href="ZooKeys-277-025-g003.jpg" position="float" orientation="portrait" xlink:type="simple"/></fig><!--PageBreak--></tp:treatment-sec><tp:treatment-sec sec-type="Key for the identification of the genus Barucynips from related genera"><title>Key for the identification of the genus <italic><tp:taxon-name>Barucynips</tp:taxon-name></italic> from related genera
                    </title><table-wrap content-type="key" position="anchor" orientation="portrait"><table><tbody><tr><td rowspan="1" colspan="1">1</td><td rowspan="1" colspan="1">Antennae with 16–17 segments. Projecting part of the ventral spine of hypopygium long or short. Forewings without dark spots or stripes along veins</td><td rowspan="1" colspan="1">2</td></tr><tr><td rowspan="1" colspan="1">–</td><td rowspan="1" colspan="1">Antennae with 13–14 segments. Projecting part of the ventral spine of the hypopygium short, not more than 2 times as long as broad (<xref ref-type="fig" rid="F4">Fig. 4A–E, 4G–H</xref>), ifprojecting part of the ventral spine of the hypopygium is long (<xref ref-type="fig" rid="F4">Fig. 4F</xref>), thenthe forewing possesses dark spots and/or dark stripes along veins and the Rs is strongly angulate; setae on the spine are subapical, reaching beyond the apex of the spine
                                    </td><td rowspan="1" colspan="1">genera <italic><tp:taxon-name>Cynips</tp:taxon-name></italic>, (<italic>=Antron, Besbicus</italic>),<italic> Philonix, Acraspis, Biorhiza</italic> (<italic>=Sphaeroteras</italic>),<italic> Kinseyella and Atrusca</italic>
                                    </td></tr><tr><td rowspan="1" colspan="1">2</td><td rowspan="1" colspan="1">Projecting part of hypopygial spine long, lanceolate, at least 4.0 times as long as broad, with dense long basal setae that reach the apex of the spine forming a tuft (<xref ref-type="fig" rid="F3">Fig. 3B–C</xref>). Female antenna with 16 segments (Fig 1E). Metatarsal claws toothed, with a small basal lobe or tooth, 1/3 as long as main tooth. Median propodeal carina present. Malar area without irradiating striae
                                    </td><td rowspan="1" colspan="1"><italic><tp:taxon-name>Barucynips</tp:taxon-name></italic>
                                    </td></tr><tr><td rowspan="1" colspan="1">–</td><td rowspan="1" colspan="1">Projecting part of the hypopigial spine short, at most 2.5 times as long as wide, uniformly broad, with tuft of long supapical setae reaching far beyond apex of spine. Female antenna with 17 segments. Metatarsal claws simple, with an obtuse rounded basal lobe. Median propodeal carina absent. Malar area with some irradiating striae</td><td rowspan="1" colspan="1"><italic><tp:taxon-name>Coffeikokkos</tp:taxon-name></italic>
                                    </td></tr></tbody></table></table-wrap></tp:treatment-sec><tp:treatment-sec><!--Section generated to contain objects referenced in tp:taxon-treatment.--><fig id="F5" position="float" orientation="portrait"><label>Figure 5.</label><caption><p>Habitus, forewings and galls of <italic><tp:taxon-name>Barucynips panamensis</tp:taxon-name></italic> <bold>A</bold> Habitus, female <bold>B</bold> Forewing of female <bold>C–G</bold> Mature galls <bold>C</bold> Galls on stems <bold>D</bold> Cluster of galls on midrib of leaves <bold>E</bold> Section of a gall showing larval cells <bold>F</bold> Galls on stems <bold>G</bold> Detail of a single gall.</p></caption><graphic xmlns:xlink="http://www.w3.org/1999/xlink" xlink:href="ZooKeys-277-025-g005.jpg" position="float" orientation="portrait" xlink:type="simple"/></fig><fig id="F4" position="float" orientation="portrait"><label>Figure 4.</label><caption><p>Detail of ventral spine of hypopygium of females of species of the Cynips group: <bold>A</bold> <italic><tp:taxon-name>Cynips divisa</tp:taxon-name></italic>, asexual generation <bold>B</bold> <italic><tp:taxon-name>Cynips divisa</tp:taxon-name></italic>, sexual generation <bold>C</bold> <italic><tp:taxon-name>Acraspis erinacei</tp:taxon-name></italic>, asexual generation <bold>D</bold> <italic><tp:taxon-name>Acraspis erinacei</tp:taxon-name></italic>, sexual generation <bold>E</bold> <italic><tp:taxon-name>Cynips</tp:taxon-name></italic> =<italic><tp:taxon-name>Antron douglasi</tp:taxon-name></italic> <bold>F</bold> <italic><tp:taxon-name>Atrusca emergens</tp:taxon-name></italic> <bold>G</bold> <italic><tp:taxon-name>Philonix gigas</tp:taxon-name></italic> <bold>H</bold> <italic><tp:taxon-name>Biorhiza</tp:taxon-name></italic> =<italic><tp:taxon-name>Sphaeroteras mellea</tp:taxon-name></italic>. [after <xref ref-type="bibr" rid="B10">Liljeblad <italic>et al</italic>. 2008</xref> <ext-link xmlns:xlink="http://www.w3.org/1999/xlink" ext-link-type="uri" xlink:href="http://www.morphbank.net/" xlink:type="simple">http://www.morphbank.net/</ext-link>].</p></caption><graphic xmlns:xlink="http://www.w3.org/1999/xlink" xlink:href="ZooKeys-277-025-g004.jpg" position="float" orientation="portrait" xlink:type="simple"/></fig></tp:treatment-sec><ref-list><ref id="B10"><mixed-citation xmlns:xlink="http://www.w3.org/1999/xlink" xlink:type="simple"><person-group><name name-style="western"><surname>Liljeblad</surname><given-names>J</given-names></name><name name-style="western"><surname>Ronquist</surname><given-names>F</given-names></name><name name-style="western"><surname>Nieves-Aldrey</surname><given-names>JL</given-names></name><name name-style="western"><surname>Fontal-Cazalla</surname><given-names>F</given-names></name><name name-style="western"><surname>Ros-Farre</surname><given-names>P</given-names></name><name name-style="western"><surname>Gaitros</surname><given-names>D</given-names></name><name name-style="western"><surname>Pujade-Villar</surname><given-names>J</given-names></name></person-group> (<year>2008</year>)<article-title> A fully web-illustrated morphological phylogenetic study of relationships among oak gall wasps and their closest relatives (Hymenoptera: Cynipidae).</article-title><source>Zootaxa </source><volume>1796</volume>: <fpage>1</fpage>-<lpage>73</lpage>.</mixed-citation></ref></ref-list></tp:taxon-treatment>
