# Supplementary material for: Barucynips panamensis, a new genus and species of oak gallwasps (Hymenoptera, Cynipidae, Cynipini) from Panama, and description of one new species of Coffeikokkos
Source: Zookeys. 2013 Mar 15;(277):25–46. doi: 10.3897/zookeys.277.3942 (PMC3677371; doi:10.3897/zookeys.277.3942)
Supplement: XML Treatment for Barucynips panamensis [file zookeys.277.3942-treatment2.xml]

<!DOCTYPE tp:taxon-treatment
  PUBLIC "-//TaxonX//DTD Taxonomic Treatment Publishing DTD v0 20100105//EN" "tax-treatment-NSO.dtd">
<tp:taxon-treatment xmlns:tp="http://www.plazi.org/taxpub"><tp:treatment-meta><mixed-citation publication-type="journal"><person-group><name><surname>Medianero</surname><given-names>Enrique</given-names></name><name><surname>Nieves-Aldrey</surname><given-names>José Luis</given-names></name></person-group><article-title>
                    <bold><italic>Barucynips panamensis</italic></bold>, a new genus and species of oak gallwasps (Hymenoptera, Cynipidae, Cynipini) from Panama, and description of one new species of 
                    <bold><italic>Coffeikokkos</italic></bold>
                </article-title><source>Zookeys</source><day>15</day><month>3</month><year>2013</year><volume>2013</volume><issue>277</issue><fpage>25</fpage><lpage>46</lpage><pub-id pub-id-type="doi">10.3897/zookeys.277.3942</pub-id></mixed-citation></tp:treatment-meta><tp:nomenclature><tp:taxon-name>
                        <tp:taxon-name-part taxon-name-part-type="genus">Barucynips</tp:taxon-name-part>
                        <tp:taxon-name-part taxon-name-part-type="species">panamensis</tp:taxon-name-part>
                    <object-id xmlns:xlink="http://www.w3.org/1999/xlink" xlink:type="simple">urn:lsid:zoobank.org:act:D7878DF3-7F9C-417F-B3A0-B835AA5FE518</object-id>
								<object-id xmlns:xlink="http://www.w3.org/1999/xlink" xlink:type="simple">http://species-id.net/wiki/Barucynips_panamensis</object-id>
								</tp:taxon-name><tp:taxon-authority>Medianero &amp; Nieves-Aldrey</tp:taxon-authority><tp:taxon-status xmlns:xlink="http://www.w3.org/1999/xlink" xlink:type="simple">sp. n.</tp:taxon-status><xref ref-type="fig" rid="F1">Figs 1</xref><xref ref-type="fig" rid="F2">2</xref><xref ref-type="fig" rid="F3">3</xref><xref ref-type="fig" rid="F5">5</xref></tp:nomenclature><tp:treatment-sec sec-type="Type material"><title>Type material.</title><p>Holotype ♀ (<xref ref-type="fig" rid="F5">Fig. 5A</xref>) (in Museo Nacional de Ciencias Naturales, Madrid, Spain (MNCN), card-mounted. Cat. nº 2315). PANAMA, Chiriquí, Volcán Barú <named-content xmlns:xlink="http://www.w3.org/1999/xlink" content-type="dwc:verbatimCoordinates" xlink:type="simple">8°46'36.8"N, 82°31'39.3"W</named-content>, 2515–3045 m; from galls on leaves of <italic><tp:taxon-name>Quercus bumelioides</tp:taxon-name></italic> Liebm. (<tp:taxon-name>Fagaceae</tp:taxon-name>), gall collected 16.vi.2008, insect emerged vii.08, E. Medianero leg. Paratypes: 1♀ same data as holotype, 2♀ same data as holotype but collected 15.iii.2008, insect emerged iv.08, 1♀ same data as holotype but collected 24 i.2009, insect emerged ii.09. Three paratypes in MNCN, one paratype in Maestría en Entomología, Universidad de Panamá (MEUP).
                    </p><p>Additionally, 1♀ paratype of the type series was dissected for SEM observation (in MNCN).</p></tp:treatment-sec><tp:treatment-sec sec-type="Etymology"><title>Etymology.</title><p>Named after the country where the new species was collected.</p></tp:treatment-sec><tp:treatment-sec sec-type="Description"><title>Description.</title><p>Asexual female<bold>.</bold> Body length 2.9 mm (range 2.59–3.42; N = 4). Head and mesosoma black. Metasoma, flagellomeres and tarsi brownish; hypopygium <!--PageBreak--><!--PageBreak-->yellowish. Mandibles yellowish with black teeth. Antennal scape and pedicel yellowish in part. Half basal of coxae black; coxae apically, femora and tibiae ventrally yellowish. Forewing hyaline, slightly and uniformly darkened; veins dark brown.
                    </p><p>Head alutaceous-reticulate, moderately pubescent, with relatively long white setae, except on vertex, upper frons and gena, in dorsal view about 2.7 times wider than long. POL 1.8 times longer than OOL, posterior ocellus separated from inner orbit of eye by 2.0 times its longest diameter. Head in anterior view (<xref ref-type="fig" rid="F1">Fig. 1A</xref>) 1.2 times wider than high. Genae slightly expanded behind eyes, strongly alutaceus-reticulate (<xref ref-type="fig" rid="F1">Fig. 1B</xref>). Clypeus more or less trapezoidal, 1.7 times wider than high moderately pubescent, ventral margin sinuate, moderately projecting over mandibles. Anterior tentorial pits visible; epistomal sulcus not visible, clypeo-pleurostomal lines visible. Malar space 0.2 times height of compound eye, without malar sulcus strongly alutaceus-reticulate, without irradiating striae from clypeus (<xref ref-type="fig" rid="F1">Fig. 1B</xref>). Toruli situated slightly above mid-height of compound eye; distance between antennal rim and compound eye 0.8 times width of antennal socket including rim. Ocellar plate slightly raised. Head, posterior view (<xref ref-type="fig" rid="F1">Fig. 1C</xref>) without occipital carina. Gula short; distance between occipital and oral foramina ashigh as occipital foramen (<xref ref-type="fig" rid="F1">Fig. 1C</xref>). Hypostomal sulci well separate at oral fossa.
                    </p><p>Mouthparts (<xref ref-type="fig" rid="F1">Figs 1D</xref>): mandibles exposed; with dense setae in base, right mandible with three teeth; left with two teeth. Cardo of maxilla visible, maxillary stipes long, about 2.3 times longer than wide. Maxillary palp five-segmented. Labial palp three-segmented, both moderately pubescent (<xref ref-type="fig" rid="F1">Fig. 1D</xref>).
                    </p><p>Antenna (<xref ref-type="fig" rid="F1">Fig. 1E–G</xref>) of moderate length, as long as 1/2 body length, with 16 antennomeres; flagellum not broadening towards apex; with relatively long, erect setae, and visible elongate placodeal sensilla (<xref ref-type="fig" rid="F1">Fig. 1F</xref>). Relative lengths of antennal segments: 19:12:32:25:20:21:17:18:16:15:13:12:13:12:11:16. Pedicel, globose, 0.6 as long as scape (<xref ref-type="fig" rid="F1">Fig. 1G</xref>). F1 1.3 times as long as F2. F14 2.1 times longer than wide, 1.5 times as long as F13 (<xref ref-type="fig" rid="F1">Fig. 1F</xref>). Placodeal sensillae on F2-F14 disposed in one row of 8–9 sensillae in half dorsal area of each flagellomere.
                    </p><p>Mesosoma. Uniformlyalutaceus, moderately pubescent, in lateral view 1.2 times as long as high, slightly convex dorsally (<xref ref-type="fig" rid="F2">Fig. 2B</xref>). Pronotum, densely pubescent; lateral surface of pronotum with longitudinal wrinkles; with long and dense white setae (<xref ref-type="fig" rid="F2">Fig. 2A-B</xref>). Pronotum short medially, ratio of length of pronotum medially/laterally = 0.2. Pronotal plate indistinct dorsally (<xref ref-type="fig" rid="F2">Fig. 2A</xref>).
                    </p><p>Mesonotum (<xref ref-type="fig" rid="F2">Fig. 2C</xref>). Mesoscutum coriaceous-alutaceus, only slightly pubescent medially and along notauli, slightly broader than long in dorsal view. Notauli percurrent, smooth, well impressed along entire length, reaching pronotum, not quite convergent, well separated posteriorly, median mesoscutal impression not visible. Anteroadmedian and parapsidal signa visible. Transscutal fissure narrow, well-visible, deeply impressed, slightly sinuate. Scutellar foveae not well differentiated, shallow, confluent medially, with some longitudinal striae and indistinctly margined posteriorly. Mesoscutellum (<xref ref-type="fig" rid="F2">Fig. 2D</xref>) rounded from above moderately pubescent, about 0.6 as long as mesoscutum, strongly alutaceus-reticulate, in lateral view extending posteriorly slightly <!--PageBreak-->over the dorsellum. Axillula slightly pubescent, their anterior margins marked and posterior indistinctly. Mesopleuron alutaceus, slightly pubescent with mesopleural triangle densely pubescent (<xref ref-type="fig" rid="F2">Fig. 2B</xref>).
                    </p><p><!--PageBreak-->Metanotum (<xref ref-type="fig" rid="F2">Fig. 2E</xref>). Metapectal-propodeal complex. Metapleural sulcus reaching posterior margin of mesopectus at about two thirds height (<xref ref-type="fig" rid="F2">Fig. 2B</xref>). Lateral propodeal carinae poorly defined, fragmented, slightly divergent posteriorly and reaching nucha. Median propodeal area narrow, bare, with a median longitudinal carina fragmented but well visible (<xref ref-type="fig" rid="F2">Fig. 2E</xref>); lateral propodeal area densely pubescent, with relatively long white setae, nucha rugose.
                    </p><p>Legs (<xref ref-type="fig" rid="F2">Fig. 2F</xref>). Densely pubescent, metatarsal claws with an acute basal lobe or short tooth (<xref ref-type="fig" rid="F2">Fig. 2G</xref>).
                    </p><p>Forewing (<xref ref-type="fig" rid="F5">Fig. 5B</xref>) 1.2 times as long as body, without smoky spots or stripes and densely pubescent; basal cell pubescent; radial cell 4.2 times longer than wide, open along anterior margin; areolet large, triangular, closed. R1, Rs and M nearly straight not reaching wing margin. R1 forming a quite acute angle with anterior margin of wing; Rs+M not reaching basalis. Basalis slightly curved, 2r well pigmented. Apical margin of wing with moderately long hair fringe.
                    </p><p>Metasoma (<xref ref-type="fig" rid="F3">Fig. 3A</xref>) large, as long as head and mesosoma combined, in lateral view as wide as high. Second metasomal tergite covering about two thirds of metasoma, with a patch of setae in its lateral anteromedial area. Projecting part of hypopygial spine long, lanceolate, tapering from the base to apex, at least 4.0 times as long as broad, with dense long basal setae arising in the base of the projected part which reach the apex of the spine forming a tuft (<xref ref-type="fig" rid="F3">Fig. 3B</xref>–C).
                    </p><p><bold>Gall</bold> (<xref ref-type="fig" rid="F5">Fig. 5C–G</xref>). Irregular small formations (up to 4–9 mm) arising from crevices on the stems and on the petiole and midribs of leaves. The gall is displayed as a dense mass covered with light brown hairs, solitary, containing a single larval cell or more frequently forming clusters, and then appearing as polythalamous. Inside, the gall has a highly lignified core enclosing the larva (<xref ref-type="fig" rid="F5">Fig. 5E</xref>).
                    </p><p><bold>Host plant</bold>. <italic><tp:taxon-name>Quercus bumelioides</tp:taxon-name></italic> Liebm. (section Quercus of <italic><tp:taxon-name>Quercus</tp:taxon-name></italic>; white oaks (<tp:taxon-name>Fagaceae</tp:taxon-name>), a species distributed from Mexico to Panama (<xref ref-type="bibr" rid="B2">Breedlove 2001</xref>). The gall resembles that of the species of the Nubila complex, established by Kinsey within the subgenus <italic><tp:taxon-name>Acraspis</tp:taxon-name></italic> of <italic><tp:taxon-name>Cynips</tp:taxon-name></italic> (<xref ref-type="bibr" rid="B8">Kinsey 1936</xref>), all known from Mexico. These galls were described as a mass of coarse hairs containing a spherical hard core, attached to mid-veins, on or under the surfaces of leaves. However, the insects are quite different in important characteristics such as the number of antennal segments and the shape of the hypopygial spine.
                    </p></tp:treatment-sec><tp:treatment-sec sec-type="Distribution"><title>Distribution.</title><p><italic><tp:taxon-name>Barucynips panamensis</tp:taxon-name></italic> was found between 2515–3045 m a.s.l. at Volcán Barú, Chiriqui, Panama. Although currently known only at this locality, it is a species that is relatively abundant at the higher elevations of Volcán Barú.
                    </p></tp:treatment-sec><tp:treatment-sec sec-type="Biology"><title>Biology.</title><p>Only the asexual generation is known, inducing galls on <italic><tp:taxon-name>Quercus bumelioides</tp:taxon-name></italic> Liebm (section Quercus). The galls are common and can be found at every time of year in different grades of maturation on stems and leaves. The galls frequently are found growing together with galls of the new species, also described in this paper, <italic><tp:taxon-name>Coffeikokkos korytkowskii</tp:taxon-name></italic>. The insects studied emerged from January to July.
                    </p></tp:treatment-sec><tp:treatment-sec sec-type="Inquiline and parasitoid associated community"><title>Inquiline and parasitoid associated community.</title><p>From the gall of <italic><tp:taxon-name>Barucynips panamensis</tp:taxon-name></italic>, two species of inquilines were reared, <italic><tp:taxon-name>Synergus elegans</tp:taxon-name></italic> Nieves-Aldrey &amp; Medianero, and one indeterminate species similar to <italic><tp:taxon-name>Synergus luteus</tp:taxon-name></italic> Nieves-Aldrey &amp; Medi<!--PageBreak-->anero or <italic><tp:taxon-name>Synergus gabrieli</tp:taxon-name></italic> Nieves-Aldrey &amp; Medianero (<xref ref-type="bibr" rid="B24">Nieves-Aldrey and Medianero 2011</xref>). Additionally, the parasitoid species <italic><tp:taxon-name>Ormyrus venustus</tp:taxon-name></italic> Hanson 1992 (<tp:taxon-name>Chalcidoidea</tp:taxon-name>, <tp:taxon-name>Ormyridae</tp:taxon-name>) was also reared.
                    </p><fig id="F4" position="float" orientation="portrait"><label>Figure 4.</label><caption><p>Detail of ventral spine of hypopygium of females of species of the Cynips group: <bold>A</bold> <italic><tp:taxon-name>Cynips divisa</tp:taxon-name></italic>, asexual generation <bold>B</bold> <italic><tp:taxon-name>Cynips divisa</tp:taxon-name></italic>, sexual generation <bold>C</bold> <italic><tp:taxon-name>Acraspis erinacei</tp:taxon-name></italic>, asexual generation <bold>D</bold> <italic><tp:taxon-name>Acraspis erinacei</tp:taxon-name></italic>, sexual generation <bold>E</bold> <italic><tp:taxon-name>Cynips</tp:taxon-name></italic> =<italic><tp:taxon-name>Antron douglasi</tp:taxon-name></italic> <bold>F</bold> <italic><tp:taxon-name>Atrusca emergens</tp:taxon-name></italic> <bold>G</bold> <italic><tp:taxon-name>Philonix gigas</tp:taxon-name></italic> <bold>H</bold> <italic><tp:taxon-name>Biorhiza</tp:taxon-name></italic> =<italic><tp:taxon-name>Sphaeroteras mellea</tp:taxon-name></italic>. [after <xref ref-type="bibr" rid="B10">Liljeblad <italic>et al</italic>. 2008</xref> <ext-link xmlns:xlink="http://www.w3.org/1999/xlink" ext-link-type="uri" xlink:href="http://www.morphbank.net/" xlink:type="simple">http://www.morphbank.net/</ext-link>].</p></caption><graphic xmlns:xlink="http://www.w3.org/1999/xlink" xlink:href="ZooKeys-277-025-g004.jpg" position="float" orientation="portrait" xlink:type="simple"/></fig><fig id="F5" position="float" orientation="portrait"><label>Figure 5.</label><caption><p>Habitus, forewings and galls of <italic><tp:taxon-name>Barucynips panamensis</tp:taxon-name></italic> <bold>A</bold> Habitus, female <bold>B</bold> Forewing of female <bold>C–G</bold> Mature galls <bold>C</bold> Galls on stems <bold>D</bold> Cluster of galls on midrib of leaves <bold>E</bold> Section of a gall showing larval cells <bold>F</bold> Galls on stems <bold>G</bold> Detail of a single gall.</p></caption><graphic xmlns:xlink="http://www.w3.org/1999/xlink" xlink:href="ZooKeys-277-025-g005.jpg" position="float" orientation="portrait" xlink:type="simple"/></fig><fig id="F6" position="float" orientation="portrait"><label>Figure 6.</label><caption><p><italic><tp:taxon-name>Coffeikokkos korytkowskii</tp:taxon-name></italic>: <bold>A</bold> Head anterior view <bold>B</bold> Head posterior view <bold>C</bold> Pronotum antero-dorsal view <bold>D</bold> Mesosoma lateral view <bold>E</bold> Mesosoma dorsal view <bold>D</bold> Propodeum.</p></caption><graphic xmlns:xlink="http://www.w3.org/1999/xlink" xlink:href="ZooKeys-277-025-g006.jpg" position="float" orientation="portrait" xlink:type="simple"/></fig></tp:treatment-sec><tp:treatment-sec><!--Section generated to contain objects referenced in tp:taxon-treatment.--><fig id="F1" position="float" orientation="portrait"><label>Figure 1.</label><caption><p><italic><tp:taxon-name>Barucynips panamensis</tp:taxon-name></italic>: <bold>A</bold> Head anterior view <bold>B</bold> Detail of malar space <bold>C</bold> Head posterior view <bold>D</bold> Mouthparts <bold>E</bold> Female antenna <bold>F</bold> Detail of last flagellomeres <bold>G</bold> Detail of basal flagellomeres.</p></caption><graphic xmlns:xlink="http://www.w3.org/1999/xlink" xlink:href="ZooKeys-277-025-g001.jpg" position="float" orientation="portrait" xlink:type="simple"/></fig><fig id="F2" position="float" orientation="portrait"><label>Figure 2.</label><caption><p><italic><tp:taxon-name>Barucynips panamensis</tp:taxon-name></italic>: <bold>A</bold> Pronotum antero-dorsal view <bold>B</bold> Mesosoma lateral view <bold>C</bold> Mesosoma dorsal view <bold>D</bold> Scutellum <bold>E</bold> Propodeum <bold>F</bold> Hind leg <bold>G</bold> Metatarsal claw.</p></caption><graphic xmlns:xlink="http://www.w3.org/1999/xlink" xlink:href="ZooKeys-277-025-g002.jpg" position="float" orientation="portrait" xlink:type="simple"/></fig><fig id="F3" position="float" orientation="portrait"><label>Figure 3.</label><caption><p><italic><tp:taxon-name>Barucynips panamensis</tp:taxon-name></italic>: <bold>A</bold> Metasoma lateral view <bold>B</bold> Detail of ventral spine of hypopygium, lateral view <bold>C</bold> Metasoma ventral view <bold>D</bold> Detail of ventral spine of hypopygium.</p></caption><graphic xmlns:xlink="http://www.w3.org/1999/xlink" xlink:href="ZooKeys-277-025-g003.jpg" position="float" orientation="portrait" xlink:type="simple"/></fig></tp:treatment-sec><ref-list><ref id="B2"><mixed-citation xmlns:xlink="http://www.w3.org/1999/xlink" xlink:type="simple"><person-group><name name-style="western"><surname>Breedlove</surname><given-names>D</given-names></name></person-group> (<year>2001</year>)<article-title> Fagaceae.</article-title> In: <person-group><name name-style="western"><surname>Stevens</surname><given-names>WD</given-names></name><name name-style="western"><surname>Ulloa</surname><given-names>UC</given-names></name><name name-style="western"><surname>Pool</surname><given-names>A</given-names></name><name name-style="western"><surname>Montiel</surname><given-names>OM</given-names></name></person-group> (<role>Eds</role>). <issue-title>Flora de Nicaragua.</issue-title><source>Monographs in Systematic Botany. Missouri Botanical Garden 85(2)</source>: <fpage>1076</fpage>-<lpage>1084</lpage>.</mixed-citation></ref><ref id="B8"><mixed-citation xmlns:xlink="http://www.w3.org/1999/xlink" xlink:type="simple"><person-group><name name-style="western"><surname>Kinsey</surname><given-names>AC</given-names></name></person-group> (<year>1936</year>) <source>The origin of the higher categories in Cynips. Indiana University, Publication of Science Series4: 1–334.</source></mixed-citation></ref><ref id="B24"><mixed-citation xmlns:xlink="http://www.w3.org/1999/xlink" xlink:type="simple"><person-group><name name-style="western"><surname>Nieves-Aldrey</surname><given-names>JL</given-names></name><name name-style="western"><surname>Medianero</surname><given-names>E</given-names></name></person-group> (<year>2011</year>)<article-title> Taxonomy of inquilines of oak gall wasps of Panama, with description of eight new species of <italic>Synergus</italic> Hartig (Hymenoptera, Cynipidae, Synergini).</article-title><source>Zootaxa </source><volume>2744</volume>: <fpage>1</fpage>-<lpage>47</lpage>.</mixed-citation></ref><ref id="B10"><mixed-citation xmlns:xlink="http://www.w3.org/1999/xlink" xlink:type="simple"><person-group><name name-style="western"><surname>Liljeblad</surname><given-names>J</given-names></name><name name-style="western"><surname>Ronquist</surname><given-names>F</given-names></name><name name-style="western"><surname>Nieves-Aldrey</surname><given-names>JL</given-names></name><name name-style="western"><surname>Fontal-Cazalla</surname><given-names>F</given-names></name><name name-style="western"><surname>Ros-Farre</surname><given-names>P</given-names></name><name name-style="western"><surname>Gaitros</surname><given-names>D</given-names></name><name name-style="western"><surname>Pujade-Villar</surname><given-names>J</given-names></name></person-group> (<year>2008</year>)<article-title> A fully web-illustrated morphological phylogenetic study of relationships among oak gall wasps and their closest relatives (Hymenoptera: Cynipidae).</article-title><source>Zootaxa </source><volume>1796</volume>: <fpage>1</fpage>-<lpage>73</lpage>.</mixed-citation></ref></ref-list></tp:taxon-treatment>
