# Supplementary material for: Barucynips panamensis, a new genus and species of oak gallwasps (Hymenoptera, Cynipidae, Cynipini) from Panama, and description of one new species of Coffeikokkos
Source: Zookeys. 2013 Mar 15;(277):25–46. doi: 10.3897/zookeys.277.3942 (PMC3677371; doi:10.3897/zookeys.277.3942)
Supplement: XML Treatment for Coffeikokkos korytkowskii [file zookeys.277.3942-treatment3.xml]

<!DOCTYPE tp:taxon-treatment
  PUBLIC "-//TaxonX//DTD Taxonomic Treatment Publishing DTD v0 20100105//EN" "tax-treatment-NSO.dtd">
<tp:taxon-treatment xmlns:tp="http://www.plazi.org/taxpub"><tp:treatment-meta><mixed-citation publication-type="journal"><person-group><name><surname>Medianero</surname><given-names>Enrique</given-names></name><name><surname>Nieves-Aldrey</surname><given-names>José Luis</given-names></name></person-group><article-title>
                    <bold><italic>Barucynips panamensis</italic></bold>, a new genus and species of oak gallwasps (Hymenoptera, Cynipidae, Cynipini) from Panama, and description of one new species of 
                    <bold><italic>Coffeikokkos</italic></bold>
                </article-title><source>Zookeys</source><day>15</day><month>3</month><year>2013</year><volume>2013</volume><issue>277</issue><fpage>25</fpage><lpage>46</lpage><pub-id pub-id-type="doi">10.3897/zookeys.277.3942</pub-id></mixed-citation></tp:treatment-meta><tp:nomenclature><tp:taxon-name>
                        <tp:taxon-name-part taxon-name-part-type="genus">Coffeikokkos</tp:taxon-name-part>
                        <tp:taxon-name-part taxon-name-part-type="species">korytkowskii</tp:taxon-name-part>
                    <object-id xmlns:xlink="http://www.w3.org/1999/xlink" xlink:type="simple">urn:lsid:zoobank.org:act:D8B6DD27-E6CB-44A4-9598-BBCD51D7E3F5</object-id>
								<object-id xmlns:xlink="http://www.w3.org/1999/xlink" xlink:type="simple">http://species-id.net/wiki/Coffeikokkos_korytkowskii</object-id>
								</tp:taxon-name><tp:taxon-authority>Medianero &amp; Nieves-Aldrey</tp:taxon-authority><tp:taxon-status xmlns:xlink="http://www.w3.org/1999/xlink" xlink:type="simple">sp. n.</tp:taxon-status><xref ref-type="fig" rid="F6">Figs 6</xref><xref ref-type="fig" rid="F7"/><xref ref-type="fig" rid="F8">–8</xref></tp:nomenclature><tp:treatment-sec sec-type="Type material"><title>Type material.</title><p>Holotype ♀ (<xref ref-type="fig" rid="F8">Fig. 8A</xref>) (in Museo Nacional de Ciencias Naturales, Madrid, Spain (MNCN), card-mounted. Cat. nº 2316). PANAMA, Chiriquí, Volcán Barú <named-content xmlns:xlink="http://www.w3.org/1999/xlink" content-type="dwc:verbatimCoordinates" xlink:type="simple">8°46'36.8"N, 82°31'39.3"W</named-content>, 3079 m; ex gall on stems of <italic><tp:taxon-name>Quercus bumelioides</tp:taxon-name></italic> Liebm. (<tp:taxon-name>Fagaceae</tp:taxon-name>), gall collected 23.x.2008, insect emerged xi.08, E. Medianero leg. Paratypes: 12♀ same data as holotype. Seven paratypes in MNCN, five paratypes in Maestría en Entomología, Universidad de Panamá (MEUP).
                    </p><p>Additionally, 1♀ paratype of the type series was dissected for SEM observation (in MNCN).</p></tp:treatment-sec><tp:treatment-sec sec-type="Etymology"><title>Etymology.</title><p>Named after Dr. Cheslavo A. Korytkowski for his contribution to the development of entomology in Panama.</p></tp:treatment-sec><tp:treatment-sec sec-type="Diagnosis and comments"><title>Diagnosis and comments.</title><p>The new species represents the second species of the genus <italic><tp:taxon-name>Coffeikokkos</tp:taxon-name></italic>, which was recently described in Costa Rica. The species is closely related to <italic><tp:taxon-name>Coffeikokkos copeyensis</tp:taxon-name></italic> Pujade-Villar &amp; Melika, 2012, being similar in color and a majority of morphological characteristics. The species differ in the pubescence of mesosoma, the shape of the mesoscutellum, propodeal sculpture and gall shape. <italic><tp:taxon-name>Coffeikokkos korytkowskii</tp:taxon-name></italic> has a moderately pubescent mesosoma with piliferous punctures, whereas the mesosoma is smooth in <italic><tp:taxon-name>Coffeikokkos copeyensis</tp:taxon-name></italic>. The new species has a more elongate mesoscutellum, clearly longer than is wide, and the propodeal carinae are complete, reaching the nucha, whereas in <italic><tp:taxon-name>Coffeikokkos copeyensis</tp:taxon-name></italic>, the mesoscutellum is as long as is wide or only slightly longer than wide, and the propodeal carinae is incomplete, not reaching the nucha. Additionally, the basal cell of the forewing in the new speciesis hairy, whereas the basal cell of <italic><tp:taxon-name>Coffeikokkos copeyensis</tp:taxon-name></italic> is bare. The new species induces a regular spherical gall (5 mm diameter) with a spotty surface, while the galls induced by <italic><tp:taxon-name>Coffeikokkos copeyensis</tp:taxon-name></italic> are similar in size, but irregular or slightly ovate and uniformly colored.
                    </p></tp:treatment-sec><tp:treatment-sec sec-type="Description"><title>Description.</title><p>Body length 3.62 mm (range 3.3–4.2; N = 5) for females. Body uniformly reddish brown and shiny; the toruli area, flagellomeres of antenna, area above clypeus, occiput, dorsolateral margin of pronotum, anteroadmedian signa area, parapsidal signa, mesopleuron, metapectal-propodeal complex and anteromedial area of scutellum dark brown to black. Legs with all coxae and femora yellowish; tibia and tarsomeres dark brown to black. Forewing hyaline with some very light infumation; veins dark brown to black.
                    </p><p><italic>Asexual female</italic>. Head moderately pubescent with piliferous punctures, in dorsal view about 3.5 times wider than long. POL 1.5 as long as OOL, posterior ocel<!--PageBreak-->lus separated from inner orbit of eye by 1.7 times its longest diameter. Head in anterior view (<xref ref-type="fig" rid="F6">Fig. 6A</xref>) transversely ovate, 1.15 times wider than high, gena not expanded behind eyes. Vertex frons and gena slightly alutaceous. Head moderately <!--PageBreak-->pubescent, with relatively long white setae, except vertex, frons with sparse, shorter setae. Clypeus more or less trapezoidal, 1.6 times wider than high, mostly smooth and moderately pubescent; ventral margin sinuate, slightly projecting over mandibles. Anterior tentorial pits visible; epistomal sulcus indicated, clypeo-pleurostomal lines visible. Malar space 0.3 times height of compound eye, without malar sulcus; some irradiating striae from clypeus present, reaching ventral margin of compound eye, absent medially above clypeus. Toruli situated slightly above mid-height of compound eye; distance between antennal rim and compound eye 1.1 times width of antennal socket including rim. Ocellar plate not raised. Head, posterior view (<xref ref-type="fig" rid="F6">Fig. 6B</xref>) without occipital carina. Gula short; distance between occipital and oral <!--PageBreak-->foramina 0.5 times height of occipital foramen (<xref ref-type="fig" rid="F6">Fig. 6B</xref>). Hypostomal sulci well separate at oral fossa.
                    </p><p>Mouthparts (<xref ref-type="fig" rid="F6">Figs 6A–B</xref>): mandibles exposed, with dense setae in base, right mandible with three teeth, left with two teeth. Cardo of maxilla not visible, maxillary stipes about 2.3 times longer than wide. Maxillary palp five-segmented. Labial palp three-segmented.
                    </p><p><!--PageBreak-->Antenna (<xref ref-type="fig" rid="F7">Fig. 7A-C</xref>) of moderate length, as long as 1/2 body length, with 15 flagellomeres, but F15 only partially separated from F14 dorsally (<xref ref-type="fig" rid="F7">Fig. 7C</xref>); flagellum not broadening towards apex; with relatively long, erect setae, and elongate placodeal sensilla well visible (<xref ref-type="fig" rid="F7">Fig. 7C</xref>). Relative lengths of antennal segments: 16:12:43:32:24:20:19:17:13:12:11:11:10:9:9:8:14. Pedicel sub-globose, 0.8 as long as scape; F1-F9, gradually decreasing in length. F1 1.34 times as long as F2. F10-F13 short and wide, F15 1.8 times longer than wide, 1.7 as long as F14 (<xref ref-type="fig" rid="F7">Fig. 7C</xref>). Placodeal sensillae on F4-F15 disposed in one row of 5–6 sensillae in half dorsal area of each flagellomere.
                    </p><p>Mesosoma. Smooth, moderately pubescent with piliferous punctures, in lateral view 1.3 times as long as high, slightly convex dorsally. Pronotum, moderately pubescent; lateral surface of pronotum with some longitudinal wrinkles dorsally; with long and dense setae (<xref ref-type="fig" rid="F6">Fig. 6D</xref>). Pronotum short medially, ratio of length of pronotum medially/laterally = 0.16. Pronotal plate indistinct dorsally (<xref ref-type="fig" rid="F6">Fig. 6C</xref>).
                    </p><p>Mesonotum (<xref ref-type="fig" rid="F6">Fig. 6E</xref>). Mesoscutum smooth, moderately pubescent with piliferous punctures medially and along notauli; slightly broader than long in dorsal view. Notauli complete, smooth, broad, deep and convergent posteriorly, without median mesoscutal impression, anteroadmedian signa and parapsidal signa indistinct. Transscutal fissure narrow, clearly visible, deeply impressed, and slightly sinuate. Scutellar foveae shallow, confluent, indistinctly margined posteriorly and rugose. Mesoscutellum (<xref ref-type="fig" rid="F6">Fig. 6E</xref>), about 0.7 times length of mesoscutum, 1.2 times as long as wide, strongly reticulate-rugose and moderately pubescent, in lateral view extended posteriorly over dorsellum. Axillula moderately pubescent, their anterior margins marked and posterior margins indistinct. Mesopleuron smooth, moderately pubescent except in speculum (<xref ref-type="fig" rid="F6">Fig. 6D</xref>).
                    </p><p>Metanotum (<xref ref-type="fig" rid="F6">Fig. 6F</xref>). Metapectal-propodeal complex. Metapleural sulcus reaching posterior margin of mesopectus at about mid-height of metapectal-propodeal complex (<xref ref-type="fig" rid="F6">Fig. 6D</xref>). Lateral propodeal carinae moderately divergent posteriorly, reaching the nucha; median propodeal area longer than broad, smooth, with some setae anteriorly; lateral propodeal area densely pubescent (<xref ref-type="fig" rid="F6">Fig. 6F</xref>). Nucha rugose.
                    </p><p>Legs. Densely pubescent; metatarsal claws with a large obtuse basal lobe (<xref ref-type="fig" rid="F7">Fig. 7D</xref>).
                    </p><p>Forewing (<xref ref-type="fig" rid="F8">Fig. 8B</xref>) slightly longer than body, strongly pubescent; basal cell with some rows of setae; radial cell 4.0 times longer than wide; open along anterior margin; areolet triangular, closed and distinct. R1 and Rs nearly straight, not quite reaching wing margin; R1 forming an acute angle with anterior margin of wing. Rs+M reaching basalis at its mid-height. 2r well pigmented, angulate and slightly projected medially. Apical margin of wing with moderately long hair fringe.
                    </p><p>Metasoma (<xref ref-type="fig" rid="F7">Fig. 7E</xref>) large, as long as head and mesosoma combined, in lateral view as wide as high. Second metasomal tergite covering about 2/3 of metasoma, with a patch of dense setae in its anteromedial area. Projecting part of hypopygial spine short (<xref ref-type="fig" rid="F7">Fig. 7F–G</xref>), shorter than basal height of spine (<xref ref-type="fig" rid="F7">Fig. 7F</xref>); with parallel sides and pointed apically, with dense long subapical setae forming a patch, extending far beyond apex of spine.
                    </p><p><bold><italic>Gall</italic></bold> (<xref ref-type="fig" rid="F8">Fig. 8D–H</xref>). Similar in location, shape, and size to the galls of <italic><tp:taxon-name>Coffeikokkos copeyensis</tp:taxon-name></italic> Pujade-Villar &amp; Melika. However, the galls of this new species are much more regu<!--PageBreak-->larly spherical and its surface is not uniformly colored, but spotty. Diameter of gall measures 5 to 8 mm. They are formed, solitary or more frequently in groups, in stems of <italic><tp:taxon-name>Quercus bumelioides</tp:taxon-name></italic> Liebm. The surface of the gall is smooth and shiny; whitish, green or yellowish when fresh with red spots, becoming brown when mature. Monothalamic, with compact woody tissue internally containing the single larval cell (<xref ref-type="fig" rid="F8">Fig. 8H</xref>). Similar spherical and spotty galls are also induced by the Nearctic <italic><tp:taxon-name>Cynips</tp:taxon-name></italic> (=<italic><tp:taxon-name>Besbicus</tp:taxon-name></italic>) <italic>mirabilis</italic> (Kinsey 1922), but this galls are larger, pubescent, formed in leaves and with an internal structure of irradiant filaments (<xref ref-type="bibr" rid="B7">Kinsey 1930</xref>).
                    </p></tp:treatment-sec><tp:treatment-sec sec-type="Distribution"><title>Distribution.</title><p><italic><tp:taxon-name>Coffeikokkos korytkowskii</tp:taxon-name></italic> was found between 2515–3045 m a.s.l. at Volcán Barú, Chiriqui, Panama.
                    </p></tp:treatment-sec><tp:treatment-sec sec-type="Biology"><title>Biology.</title><p>Only the asexual generation is known, inducing galls on <italic><tp:taxon-name>Quercus bumelioides</tp:taxon-name></italic> Liebm. (section <italic><tp:taxon-name>Quercus</tp:taxon-name></italic>). The galls are common and can be found at every time of year in different grades of maturation on stems. They often develop jointly with the galls of <italic><tp:taxon-name>Barucynips panamensis</tp:taxon-name></italic>, also described here. When the gall is mature, it falls to the ground (<xref ref-type="fig" rid="F8">Fig. 8G</xref>), from which the adult emerges after a couple of months. The studied insects emerged in November.
                    </p><fig id="F7" position="float" orientation="portrait"><label>Figure 7.</label><caption><p><italic><tp:taxon-name>Coffeikokkos korytkowskii</tp:taxon-name></italic>: <bold>A</bold> Female antenna <bold>B</bold> Detail of basal flagellomeres <bold>C</bold> Detail of last flagellomeres <bold>D</bold> Metatarsal claw <bold>E</bold> Metasoma lateral view <bold>F</bold> Detail of ventral spine of hypopygium, lateral view <bold>G</bold> Detail of ventral spine of hypopygium.</p></caption><graphic xmlns:xlink="http://www.w3.org/1999/xlink" xlink:href="ZooKeys-277-025-g007.jpg" position="float" orientation="portrait" xlink:type="simple"/></fig><fig id="F8" position="float" orientation="portrait"><label>Figure 8.</label><caption><p><italic><tp:taxon-name>Coffeikokkos korytkowskii</tp:taxon-name></italic>: <bold>A</bold> Habitus, female <bold>B</bold> Fore wing <bold>C</bold> Hind wing <bold>D–F</bold> Galls <bold>G</bold> A gall on the ground <bold>H</bold> Section of a gall showing larval cells.</p></caption><graphic xmlns:xlink="http://www.w3.org/1999/xlink" xlink:href="ZooKeys-277-025-g008.jpg" position="float" orientation="portrait" xlink:type="simple"/></fig></tp:treatment-sec><tp:treatment-sec sec-type="Key for the identification of species of genus Coffeikokkos"><title>Key for the identification of species of genus <italic><tp:taxon-name>Coffeikokkos</tp:taxon-name></italic>
                    </title><table-wrap content-type="key" position="anchor" orientation="portrait"><table><tbody><tr><td rowspan="1" colspan="1">1</td><td rowspan="1" colspan="1">Temples only slightly expanded behind eyes. Mesosoma conspicuously pubescent; mesoscutum medially setose with piliferous punctures. Mesoscutellum elongate, longer than wide. Propodeal carinae moderately divergent posteriorly, complete, reaching the nucha. Basal cell of forewing with some setae. Areolet small, measuring less than 1/3 length of Rs+M. Gall regularly spherical, with colored spotty surface</td><td rowspan="1" colspan="1"><italic><tp:taxon-name>Coffeikokkos korytkowskii</tp:taxon-name></italic>
                                    </td></tr><tr><td rowspan="1" colspan="1">–</td><td rowspan="1" colspan="1">Temples more clearly expanded behind eyes, being visible in anterior view of head. Mesosoma slightly pubescent; mesoscutum medially smooth, shiny, with only sparse setae laterally and along notauli. Mesoscutellum as long as wide. Propodeal carinae strongly divergent posteriorly, incomplete not reaching the nucha. Basal cell of forewing almost bare. Areolet large, measuring about ½ of length of Rs+M. Galls irregular, with uniform red colour, without colored spots</td><td rowspan="1" colspan="1"><italic><tp:taxon-name>Coffeikokkos copeyensis</tp:taxon-name></italic>
                                    </td></tr></tbody></table></table-wrap></tp:treatment-sec><tp:treatment-sec><!--Section generated to contain objects referenced in tp:taxon-treatment.--><fig id="F6" position="float" orientation="portrait"><label>Figure 6.</label><caption><p><italic><tp:taxon-name>Coffeikokkos korytkowskii</tp:taxon-name></italic>: <bold>A</bold> Head anterior view <bold>B</bold> Head posterior view <bold>C</bold> Pronotum antero-dorsal view <bold>D</bold> Mesosoma lateral view <bold>E</bold> Mesosoma dorsal view <bold>D</bold> Propodeum.</p></caption><graphic xmlns:xlink="http://www.w3.org/1999/xlink" xlink:href="ZooKeys-277-025-g006.jpg" position="float" orientation="portrait" xlink:type="simple"/></fig></tp:treatment-sec><ref-list><ref id="B7"><mixed-citation xmlns:xlink="http://www.w3.org/1999/xlink" xlink:type="simple"><person-group><name name-style="western"><surname>Kinsey</surname><given-names>AC</given-names></name></person-group> (<year>1930</year>) <source>The gall wasp genus Cynips: A study in the origin of species. Indiana University Studies84–86: 1–577.</source></mixed-citation></ref></ref-list></tp:taxon-treatment>
